# Supplementary material for: Infectious titer determination of lentiviral vectors using a temporal immunological real-time imaging approach
Source: PLoS One. 2021 Jul 15;16(7):e0254739. doi: 10.1371/journal.pone.0254739 (PMC8281989; doi:10.1371/journal.pone.0254739)
Supplement: S1 Table — (XLSX) [file pone.0254739.s004.xlsx]

## Sheet: Fig 4
Data for Fig 4
01. Metadata
Metadata for Fig 4A
	Normalized positive area (%)							Standard deviation of positive area per well (%)
Time after transduction (h)	Virus Sample 1:64	Virus Sample 1:128	Virus Sample 1:256	Virus Sample 1:512	Matrix control	Positive control (anti huTfR-antibody)	Isotype IgG1 negative control	Virus Sample 1:64	Virus Sample 1:128	Virus Sample 1:256	Virus Sample 1:512	Matrix control	Positive control (anti huTfR-antibody)	Isotype IgG1 negative control
0	time of transduction; graph begins with t=1
1	0.0134279	0.070161	0.00603562	0.0268858	0.0187606	0.00777	0	0.0132978	0.109152	0.00522773	0.0238159	0.00193744	0.00752	0
3	0.0113427	0.0679493	0.00256561	0.0277824	0.00218617	0.00374	0	0.0110207	0.109681	0.00444376	0.0250466	0.00378657	0.00719	0
5	0.0100361	0.066454	0.00244159	0.0254605	0	0.00315	0	0.00976413	0.100849	0.00422896	0.0226249	0	0.00589	0
7	0.00338721	0.0586057	0.00196006	0.0237838	0	0.00287	0	0.00586682	0.101508	0.00339492	0.0208992	0	0.00796	0
9	0.00569158	0.0542894	0.00194145	0.0229867	0	0.00247	0	0.00494934	0.0880209	0.0033627	0.020375	0	0.00535	0
11	0.00474239	0.0489204	0.00155664	0.0219561	0	0.00235	0	0.00419273	0.0799003	0.00269619	0.0190751	0	0.00602	0
13	0.0017819	0.0436001	0.00142795	0.0199278	0	0.00195	0	0.00308634	0.0716461	0.00247328	0.0172966	0	0.00436	0
15	0.00366177	0.0424595	0.00123119	0.0188174	0	0.00183	0	0.00329193	0.0691258	0.00213248	0.0163158	0	0.00474	0
17	0.00464584	0.0363803	0.00105531	0.0170582	0	0.00162	0	0.00432993	0.0555816	0.00182786	0.0148052	0	0.00345	0
19	0.00358798	0.0339188	0.000955287	0.0167456	0	0.00148	0	0.00338458	0.0551159	0.0016546	0.0146376	0	0.00411	0
21	0.00360556	0.0298463	0.000785322	0.0152715	0	0.00131	0	0.00377956	0.0487677	0.00136022	0.0133435	0	0.00392	0
23	0.00496434	0.0301896	0.00347374	0.0175792	0.00196688	0.00162	0.00047447	0.00218873	0.0472621	0.00386127	0.0168391	0.00175003	0.00357	0.000821805
25	21.4653	13.2317	7.75087	3.92258	0.0510439	13.749	0.100222	2.64018	2.40953	1.90776	0.751171	0.00941961	0.00698	0.15894
27	25.7185	15.7216	9.19929	4.88238	0.0388438	10.4875	0.0733455	2.97012	2.33515	1.70271	1.3149	0.00797669	0.00648	0.11698
29	29.6935	18.4884	11.1376	6.07993	0.0223514	8.83256	0.0726533	3.25095	2.01499	1.6929	1.85968	0.0015157	0.00546	0.110889
31	33.3386	20.5392	12.6817	7.05295	0.0151889	7.71764	0.0623243	3.73271	2.09988	1.88565	2.61099	0.0117806	0.00497	0.098436
33	37.8012	23.3971	14.8779	8.42292	0.0190042	7.29349	0.0532949	3.54743	2.38334	2.05984	2.92681	0.0164261	0.00428	0.083745
35	43.0851	26.6647	16.9538	9.64147	0.0180063	7.07835	0.0485303	4.23889	2.49402	1.81189	3.15999	0.0227999	0.00408	0.0767916
37	47.7465	29.8416	19.0497	10.6792	0.0157342	7.22674	0.0418356	4.34996	2.61434	1.70562	3.24684	0.0192399	0.00338	0.0647912
39	51.6962	33.0213	21.1258	11.6513	0.0215529	9.34708	0.0370024	4.08212	2.503	1.58073	3.06142	0.0324003	0.00316	0.059029
41	55.1501	36.1234	23.275	12.8017	0.0245342	7.88623	0.0336463	4.37256	2.71093	1.67702	3.33258	0.03327	0.0028	0.0536831
43	57.837	38.9502	25.4463	13.9227	0.0303801	7.97006	0.0306691	3.922	2.39148	1.93805	3.54194	0.0452734	0.00257	0.0489564
45	61.9934	43.4076	28.8901	16.1984	0.0554793	8.15776	0.0401717	3.48692	1.9961	1.81271	3.90433	0.0573224	0.00227	0.0626469
46.6	61.4134	45.0037	29.6262	16.2158	0.0970087	9.11133	0.0266769	2.23	1.95605	1.87988	3.42776	0.0820091	4.76558	0.0375452
47	61.7511	45.4863	29.9542	16.3861	0.092807	9.43928	0.0255396	1.95376	1.97695	2.05536	3.26722	0.083475	3.00761	0.0370658
49	66.8697	48.6027	32.803	18.8246	0.0566782	10.1437	0.0412768	3.677	2.10863	1.68356	3.99597	0.0644583	2.4461	0.0669556
51	67.5492	49.3652	33.4503	19.3411	0.0391235	10.7589	0.0337375	3.66062	1.59033	1.56753	4.01159	0.0501846	2.11575	0.0570804
53	67.8356	50.5244	34.4531	19.8911	0.0515993	11.0767	0.0310281	3.70182	1.20972	1.46759	3.7426	0.0676116	2.04193	0.0521658
55	67.7925	51.534	35.5378	20.3467	0.0388075	11.5418	0.0319145	3.72648	1.02217	1.79624	3.13449	0.0541712	1.9307	0.0528871
57	67.8048	52.3916	36.5354	21.1249	0.031649	11.945	0.0301796	3.87403	1.0136	2.04535	3.02431	0.0454419	1.91072	0.0504286
59	67.5216	53.3309	37.4162	21.8368	0.0301203	12.6926	0.0282321	3.88169	0.505077	2.06886	2.85429	0.0362468	1.72984	0.0480202
61	66.8665	53.9538	38.3665	22.6258	0.0238501	13.05	0.0268034	3.47957	0.340153	2.00582	2.78159	0.0333176	0.81175	0.0454462
63	65.9712	54.5552	39.5822	23.1449	0.026791	13.5369	0.0273352	3.25679	0.23114	1.88597	2.39617	0.0375424	1.51519	0.0465028
65	64.7632	55.1712	40.6383	23.6938	0.0242208	14.121	0.0274706	3.1163	0.270882	2.06097	2.0428	0.0342787	1.41977	0.0466637
67	63.4048	55.7153	41.576	24.2962	0.0240512	14.4717	0.0267851	3.30174	0.245223	1.88506	1.60564	0.0314304	1.47336	0.0448396
69	60.7262	55.1015	41.7539	24.3346	0.0207899	15.7268	0.0241422	3.4848	0.415742	1.85175	1.55421	0.0319325	1.31776	0.0410276
70.6	60.678	56.1823	43.4716	25.2996	0.0246306	16.9732	0.0279443	3.40634	0.750454	1.97183	1.62804	0.0300204	1.35198	0.0479973
71	60.9774	56.5986	44.1148	25.7223	0.0262553	14.7137	0.0307997	3.40379	0.827457	1.97191	1.70674	0.0286266	1.3491	0.0518429
73	56.8941	54.95	43.7242	25.6331	0.0209082	19.3947	0.0254578	3.46396	1.112	1.97662	2.10291	0.0316485	1.46763	0.0435031
75	51.9591	52.7802	42.8657	25.463	0.0179636	21.1031	0.0192158	3.79586	1.70371	1.76815	1.97941	0.0239477	1.48443	0.0325289
77	47.2191	50.5906	42.5254	25.327	0.0195	22.6268	0.0159068	4.00465	1.95941	1.75063	2.2889	0.0265942	1.67271	0.0275513
79	42.6544	48.7646	42.2769	25.345	0.0206459	23.9379	0.0144786	3.8327	2.41208	1.75875	2.58787	0.0304784	1.95748	0.024724
81	38.3079	46.8227	42.1106	25.5019	0.022336	25.2745	0.0136998	3.39925	2.68698	1.71069	2.94667	0.0302863	2.05778	0.0237287
83	33.977	44.4441	41.5756	25.428	0.0202517	25.8712	0.0116735	3.13426	2.90139	1.75315	3.1146	0.0314408	2.15516	0.0202191
85	29.8394	42.106	41.1272	25.5164	0.0192747	26.5266	0.0110869	2.22607	2.83535	1.74425	3.46092	0.0304389	2.22894	0.0192031
87	26.3841	39.8456	40.624	25.6012	0.0188324	27.0142	0.0110111	1.63643	2.7546	1.70341	3.7258	0.0296706	2.29556	0.0187116
89	23.2893	37.5612	40.0448	25.7492	0.0195063	27.0003	0.0106561	1.339	2.41207	1.62754	3.68608	0.0301395	2.32127	0.018088
91	20.414	35.1755	39.3174	25.8767	0.0197155	27.8265	0.0100466	1.65284	2.33562	1.52902	3.61423	0.029672	2.61672	0.0169645
93	18.1637	32.8139	38.6012	25.8716	0.0166981	28.1165	0.0125547	2.15185	2.0035	1.56422	3.63458	0.0230583	3.21426	0.0213221
95	16.1057	30.2028	37.7268	25.6012	0.0163519	24.9226	0.0132609	2.59274	1.69386	1.55046	3.94642	0.0216124	4.18906	0.0221126
97	14.7411	28.2024	37.111	25.7069	0.0186107	28.5452	0.0136096	2.96929	1.43218	1.44979	3.82095	0.0229819	4.14077	0.0216693
99	13.4656	26.0346	36.2826	25.4847	0.0196934	29.3401	0.0109843	3.17924	1.08211	1.39208	3.93267	0.0244173	4.07936	0.0176586
101	12.43	24.2561	35.4242	25.3396	0.0227656	29.9794	0.0127531	3.50313	1.01109	1.42447	3.91845	0.0297815	3.96213	0.0189088
103	11.5918	22.5513	34.5563	25.2093	0.0245578	30.8605	0.0148249	3.7348	1.07217	1.35935	3.90356	0.0308566	3.53821	0.0180439
105	11.0346	20.9882	33.7024	25.0401	0.0229351	31.7154	0.01684	3.92294	1.18008	1.18798	3.89537	0.0254081	3.36054	0.0182749
107	10.4984	19.7023	32.9137	24.8579	0.0254161	32.4403	0.0204175	4.03548	1.44575	1.12583	3.77895	0.0291388	3.16337	0.0231955
109	10.0116	18.4302	32.0597	24.5797	0.026538	33.2385	0.0193183	4.18745	1.73134	1.00757	3.68118	0.0284468	3.12577	0.0225962
111	9.66033	17.3997	31.2619	24.3507	0.0286388	34.0458	0.0235345	4.28269	1.99099	0.832238	3.56523	0.0283383	2.96345	0.022165
113	9.50853	16.6871	30.7456	24.3272	0.0283738	34.4478	0.030077	4.36265	2.25386	0.754885	3.50188	0.0281814	2.85762	0.0260439
115	9.25777	16.0019	30.0117	24.1189	0.0290027	35.4984	0.0337093	4.48359	2.48115	0.647379	3.30093	0.0298981	2.85131	0.0270359
117	9.08063	15.3478	29.3219	23.9734	0.0283823	36.1121	0.0399373	4.59355	2.65255	0.5415	3.11298	0.0288709	2.85785	0.0281495
Metadata for Fig 4B
x-axis values		y-axis values
Time after transduction at which peak value is reached (h)	Standard deviation of time after transduction at which peak value is reached (h)	FabFluor-488 area/confluence area peak value (%)	Standard deviation of FabFluor-488 area/confluence area (%)
34.6667	1.1547	119.969	14.7423
34.6667	1.1547	103.527	4.45569
38.6667	2.3094	94.7493	3.97319
46.6667	3.05505	87.7629	3.29316
49.9833	0.02887	79.9402	1.76653
57.3333	4.16333	69.7632	1.66935
72	4	60.0586	2.99671
82.6667	9.45163	48.855	4.28079
93.3333	2.3094	31.2322	6.46539
108.667	15.2752	20.1449	4.97852
02. Statistics
Linear Regression for Fig 4B
Aquired with Origin 2020
Method	Linear Fit (12/22/2020 10:22:17)
Parameters
		Value	Standard Error	t-Value	Prob>|t|
FF488 area/confluence area peak value (%)	Intercept	134.774	4.28066	31.4844	1.1269e-09
FF488 area/confluence area peak value (%)	Slope	-1.07964	0.07184	-15.0286	3.79692e-07
Statistics
	FF488 area/confluence area peak value (%)
Number of Points	10
Degrees of Freedom	8
Residual Sum of Squares	11.3284
Pearson's r	-0.98275
R-Square (COD)	0.96579
Adj. R-Square	0.96152
Summary
	Intercept	Intercept	Slope	Slope	Statistics
	Value	Standard Error	Value	Standard Error	Adj. R-Square
FF488 area/confluence area peak value (%)	134.774	4.28066	-1.07964	0.07184	0.96152
ANOVA
		DF	Sum of Squares	Mean Square	F Value	Prob>F
FF488 area/confluence area peak value (%)	Model	1	319.827	319.827	225.859	3.79692e-07
FF488 area/confluence area peak value (%)	Error	8	11.3284	1.41605
FF488 area/confluence area peak value (%)	Total	9	331.155
03. Raw data
Raw data of Fig 4B
x-axis values
Dilution Factor	Peak reached after (h)
	run 1	run 2	run 3
2	34	36	34
4	34	36	34
8	40	40	36
16	46	44	50
32	49.95	50	50
64	62	56	54
128	76	68	72
256	90	86	72
512	92	96	92
1024	92	122	112
y-axis values
Dilution Factor	FabFluor-488 area/ confluence area (%)
	run 1	run 2	run 3
2	136.93	110.233	112.744
4	105.597	98.4127	106.571
8	97.8875	90.2819	96.0786
16	89.793	83.9632	89.5324
32	81.9655	78.7169	79.1382
64	70.7198	70.7341	67.8356
128	61.7488	61.8283	56.5986
256	50.0116	52.4387	44.1148
512	29.4055	38.4144	25.8767
1024	17.5862	25.8824	16.9661

## Sheet: Fig 5
Data for Fig 5
01. Metadata
Metadata for Fig 5A & 5B
Flow cytometry
Dilution Factor	Mean EGFRt positive cells (%)	Standard deviation of EGFRt positive cells (%)
	run 1-3	run 1-3
2	74.5987	4.34261
4	79.0493	0.776997
8	75.2358	4.89838
16	67.998	7.45188
32	61.486	9.3092
64	51.5623	13.2227
128	39.0929	10.9043
256	29.6127	10.1752
512	19.8558	6.01021
1024	13.404	5.8438
Metadata for Fig 5C & 5D
Incucyte
Dilution Factor	Mean FabFluor-488 area/confluence area (%)	Standard deviation of FabFluor-488 area/confluence area (%)
	run 1-3	run 1-3
2	119.969	14.7423
4	103.527	4.45569
8	94.7493	3.97319
16	87.7629	3.29316
32	79.9402	1.76653
64	69.7632	1.66935
128	60.0586	2.99671
256	48.855	4.28079
512	31.2322	6.46539
1024	20.1449	4.97852
02. Statistics
Nonlinear Regression for Fig 5A
Aquired with SigmaPlot 14.5
Method	Nonlinear Regression - Dynamic Fitting
Dynamic Fit Options
Logarithm; 2 Parameter I	f = if(x>0; y0+a*ln(abs(x)); 0)
Total Number of Fits		200
Maximum Number of Iterations		200
Parameter Ranges for Initial Estimates
	Minimum	Maximum
y0	-94.188	282.564
a	-33.8362	11.2787
Summary of Fit Results
Converged	1
Results for the Overall Best-Fit Solution
R	Rsqr	Adj Rsqr	Standard Error of Estimate
0.9742	0.949	0.9426	5.8193
	Coefficient	Std. Error	t	P
y0	94.188	3.9753	23.6931	<0,0001
a	-11.2787	0.9243	-12.2023	<0,0001
Analysis of Variance
	DF	SS	MS
Regression	2	31246.4	15623.2
Residual	8	270.914	33.8643
Total	10	31517.3	3151.73
Corrected for the mean of the observations
	DF	SS	MS
Regression	1	5042.26	5042.26
Residual	8	270.914	33.8643
Total	9	5313.17	590.352
Statistical Tests
Normality Test (Shapiro-Wilk)	Passed	(P = 0,3066)
	W Statistic= 0,9136	Significance Level = <0,0001
Constant Variance Test (Spearman Rank Correlation)	Passed	(P = 0,1601)
Linear Regression for Fig 5B
Aquired with Origin 2020
Method	Linear Fit (27.10.2020 09:49:20)
Parameters
		Value	Standard Error	t-Value	Prob>|t|
Positive cells (%)	Intercept	30.5448	4.63196	6.59435	0.09581
Positive cells (%)	Slope	-0.0173	0.00609	-2.84307	0.21532
Statistics
	FF488 area/confluence area peak value (%)
Number of Points	3
Degrees of Freedom	1
Residual Sum of Squares	0.22061
Pearson's r	-0.94335
R-Square (COD)	0.8899
Adj. R-Square	0.77981
Summary
	Intercept	Intercept	Slope	Slope	Statistics
	Value	Standard Error	Value	Standard Error	Adj. R-Square
Positive cells (%)	30.5448	4.63196	-0.0173	0.00609	0.77981
ANOVA
		DF	Sum of Squares	Mean Square	F Value	Prob>F
Positive cells (%)	Model	1	1.78318	1.78318	8.08302	0.21532
Positive cells (%)	Error	1	0.22061	0.22061
Positive cells (%)	Total	2	2.00379
Nonlinear Regression for Fig 5C
Aquired with SigmaPlot 14.5
Method	Nonlinear Regression - Dynamic Fitting
Dynamic Fit Options
Logarithm; 2 Parameter I	f = if(x>0; y0+a*ln(abs(x)); 0)
Total Number of Fits		200
Maximum Number of Iterations		200
Parameter Ranges for Initial Estimates
	Minimum	Maximum
y0	-129.177	387.53
a	-45.3085	15.1028
Summary of Fit Results
Converged	1
Results for the Overall Best-Fit Solution
R	Rsqr	Adj Rsqr	Standard Error of Estimate
0.9936	0.9873	0.9857	3.8117
	Coefficient	Std. Error	t	P
y0	129.177	2.6039	49.6093	<0,0001
a	-15.1028	0.6054	-24.9456	<0,0001
Analysis of Variance
	DF	SS	MS
Regression	2	60306.7	30153.4
Residual	8	116.232	14.529
Total	10	60422.9	6042.29
Corrected for the mean of the observations
	DF	SS	MS
Regression	1	9041.11	9041.11
Residual	8	116.232	14.529
Total	9	9157.34	1017.48
Statistical Tests
Normality Test (Shapiro-Wilk)	Passed	(P = 0,0646)
	W Statistic= 0,8539	Significance Level = <0,0001
Constant Variance Test (Spearman Rank Correlation)	Passed	(P = 0,1483)
03. Raw data
Raw data of Fig 5A & 5B
Flow cytometry
Dilution Factor	EGFRt positive cells (%)
	run 1	run 2	run 3
2	70.3767	74.3668	79.0527
4	79.0166	79.8421	78.2891
8	74.8929	70.5179	80.2967
16	76.2795	61.8341	65.8805
32	72.032	54.4111	58.0148
64	65.792	39.654	49.241
128	49.4592	27.7204	40.0992
256	40.3015	20.0437	28.4928
512	24.971	13.2363	21.36
1024	17.6418	6.73749	15.8327
Raw data of Fig 5C & 5D
Incucyte
Dilution Factor	FabFluor-488 area/ confluence area (%)
	run 1	run 2	run 3
2	136.93	110.233	112.744
4	105.597	98.4127	106.571
8	97.8875	90.2819	96.0786
16	89.793	83.9632	89.5324
32	81.9655	78.7169	79.1382
64	70.7198	70.7341	67.8356
128	61.7488	61.8283	56.5986
256	50.0116	52.4387	44.1148
512	29.4055	38.4144	25.8767
1024	17.5862	25.8824	16.9661

## Sheet: Fig 6
Data for Fig 6
01. Metadata
Metadata for Fig 6A
Total cell density multiplied with seeded volume (0.05 mL)	This value is based on the standard deviation of the measured TCD	Measured data by the Incucyte
x-axis values		y-axis values
Cells per well	Standard deviation of cells per well	Confluence after 7 h (%)	Standard deviation of confluence (%)
2200	876.023	3.25808	0.91642
5550	1321.62	5.33009	1.19862
9200	3351.98	10.9215	0.87432
9450	1840.49	15.5883	1.50823
12550	1921.83	23.3755	4.44203
15800	3387.1	21.1013	4.31701
19200	1433.06	33.2169	3.93567
22150	4807.23	36.3049	1.18568
23450	5149.7	50.8986	9.60295
25900	3448.62	39.536	4.40851
27850	3510.79	61.2483	1.97644
35750	3262.31	60.2814	2.83111
36600	7116.79	67.2723	8.67537
38950	5135.72	63.1999	8.14265
43250	4404.96	72.7001	0.71829
45400	5111.33	76.6718	1.79912
45850	3222.73	83.7045	4.32538
48500	4261.81	81.1037	6.81304
50900	4150.02	87.5744	4.2142
53400	4757.38	92.3529	1.0901
Metadata for Fig 6B
Mean of calculated titers (listed under 03. Raw data)
Method	Mean titer (TU/mL)	Standard deviation of titer (TU/mL)
Incucyte	1.69681e+07	6.7913e+06
Flow cytometry	2.44925e+07	1.22646e+07
Metadata for Fig 6C
Mean titer (for all cells) (TU/mL)	Standard deviation of titer (for all cells) (TU/mL)	Mean titer (for viable cells) (TU/mL)	Standard deviation titer (for viable cells) (TU/mL)
1.60849e+07	5.29569e+06	1.64947e+07	5.80566e+06
02. Statistics
Linear Regression for Fig 6A
Aquired with Origin 2020
Method	Linear Fit (12/21/2020 17:30:29)
Parameters
		Value	Standard Error	t-Value	Prob>|t|
Confluence (%)	Intercept	-2.61301	1.23985	-2.10752	0.04936
Confluence (%)	Slope	0.00177	3.97556e-05	44.46	7.38955e-20
Statistics
	Confluence (%)
Number of Points	20
Degrees of Freedom	18
Residual Sum of Squares	82.0053
Pearson's r	0.99548
R-Square (COD)	0.99098
Adj. R-Square	0.99047
Summary
	Intercept	Intercept	Slope	Slope	Statistics
	Value	Standard Error	Value	Standard Error	Adj. R-Square
Confluence (%)	-2.61301	1.23985	0.00177	3.97556e-05	0.99047
ANOVA
		DF	Sum of Squares	Mean Square	F Value	Prob>F
Confluence (%)	Model	1	9005.51	9005.51	1976.69	7.38955e-20
Confluence (%)	Error	18	82.0053	4.55585
Confluence (%)	Total	19	9087.51
Statistics for Fig 6B
Aquired with Origin 2020
Method	Two sample t Test (09.11.2020 10:18:59)
Descriptive Statistics
		N	Mean	SD	SEM
1st (Summarized) Data		3	16700000	6590000	3.80474e+06
2nd (Summarized) Data		3	24500000	12300000	7.10141e+06
	Difference		-7800000		8.05643e+06
	Overall	6	20600000	9.80506e+06	4.0029e+06
t-Test Statistics
	t Statistic	DF	Prob>|t|
Equal Variance Assumed	-0.96817	4	0.38778
Equal Variance NOT Assumed (Welch Correction)	-0.96817	3.0608	0.40309
Statistics for Fig 6C
Aquired with Origin 2020
Method	Two sample t Test (4/14/2021 10:39:24)
Descriptive Statistics
		N	Mean	SD	SEM
1st (Summarized) Data		3	16100000	5300000	3.05996e+06
2nd (Summarized) Data		3	16500000	5810000	3.35441e+06
	Difference		-400000		4.54041e+06
	Overall	6	16300000	4.9786e+06	2.0325e+06
t-Test Statistics
	t Statistic	DF	Prob>|t|
Equal Variance Assumed	-0.0881	4	0.93403
Equal Variance NOT Assumed (Welch Correction)	-0.0881	3.96671	0.93407
03. Raw data
Raw data of Fig 6A
Measured data by the CEDEX; multiplied with seeded volume (0.05 mL) gives cell number per well
Total cell density (cells/mL)
44000
111000
184000
189000
251000
316000
384000
443000
469000
518000
557000
715000
732000
779000
865000
908000
917000
970000
1018000
1068000
Raw data of Fig 6B
Calculated titers of different samples measured via the Incucyte or via flow cytometry
Incucyte method
Sample number	Dilution factor	Confluence at time of transduction (%)	Number of cells at time of transduction	Transduction volume (mL)	Positive area of live cells (%)	Titer (TU/mL)	Standard deviation of titer (TU/mL)
1	125	21.9981	13904.6	0.05	62.5379	2.17391e+07	9.58025e+06
2	128	9.92635	7084.38	0.05	62.0205	1.12481e+07	776071
3	256	10.9977	7689.66	0.05	50.1066	1.97275e+07	798244
4	512	7.61332	5777.59	0.05	33.3391	1.97242e+07	8.14265e+06
5	128	11.2009	7804.46	0.05	61.8261	1.23525e+07	286894
6	256	10.7416	7544.97	0.05	52.6735	2.03479e+07	662127
7	512	10.9144	7642.61	0.05	39.1964	3.06752e+07	2.87204e+06
8	128	6.25476	5010.04	0.05	56.5738	7.25599e+06	106127
9	256	6.8781	5362.21	0.05	44.2809	1.21571e+07	541378
10	512	7.02866	5447.27	0.05	25.9122	1.44538e+07	2.01602e+06
Flow cytometry
Sample number	Dilution factor	Positive viable cells (%)	Titer (TU/mL)	Standard deviation of titer (TU/mL)
1	512	24.971	3.06843e+07	1.42748e+07
2	1024	17.6418	4.33565e+07	1.51918e+07
3	512	13.2363	1.62648e+07	689430
4	1024	6.73749	1.65581e+07	5.21987e+06
5	512	21.36	2.62472e+07	1.23601e+07
6	1024	15.8327	3.89105e+07	1.33156e+07
7	625	7.15922	1.07388e+07	673864
8	625	10.5508	1.31799e+07	3.74252e+06
Raw data of Fig 6C
Calculated titers of three plates by two different calculation methods
Titer (for all cells) (TU/mL)			Mean titer (for all cells) (TU/mL)	Standard deviation of titer (for all cells) (TU/mL)	Titer (for viable cells) (TU/mL)			Mean titer (for viable cells) (TU/mL)	Standard deviation titer (for viable cells) (TU/mL)
plate 1	plate 2	plate 3	plate 1-3	plate 1-3	plate 1	plate 2	plate 3	plate 1-3	plate 1-3
1.11988e+07	1.23529e+07	7.25916e+06	1.02703e+07	2.67081e+06	1.12481e+07	1.23525e+07	7.25599e+06	1.02855e+07	2.68113e+06
1.96901e+07	2.02572e+07	1.21115e+07	1.73529e+07	4.54806e+06	1.97275e+07	2.03479e+07	1.21571e+07	1.74108e+07	4.56042e+06
1.7397e+07	3.00632e+07	1.4434e+07	2.06314e+07	8.30145e+06	1.97242e+07	3.06752e+07	1.49643e+07	2.17879e+07	8.05621e+06

## Sheet: Fig 7
Data for Fig 7
01. Metadata
Metadata for Fig 7A
1x cycle was used as a comparison/reference
Frequency of freeze & thaw cycles	Mean titer (TU/mL)	Standard deviation of titer (TU/mL)
1x	1.02312e+07	1.2057e+06
2x	1.11068e+07	395542
3x	1.03441e+07	397995
4x	8.67518e+06	2.38504e+06
Metadata for Fig 7B
Incubation time (h)	Titer of control (freshly thawed without any temperature exposure) (TU/mL)	Standard deviation of control (TU/mL)	Mean titer; incubation at 4 °C (TU/mL)	Standard deviation of titer; incubation at 4 °C (TU/mL)	Mean titer; incubation at 22 °C (TU/mL)	Standard deviation of titer; incubation at 22 °C (TU/mL)	Mean titer; incubation at 37 °C (TU/mL)	Standard deviation of titer; incubation at 37 °C (TU/mL)
0	11106800	395542
24			9.38409e+06	535614	8.11781e+06	1.15438e+06	4.25677e+06	550370
48			9.35976e+06	1.56577e+06	6.69565e+06	1.20531e+06	549912	63775.4
72			9.35426e+06	548201	4.29628e+06	896966	55984.1	49884.6
Metadata for Fig 7C
NaCl concentration (mM)	Mean titer (TU/mL)	Standard deviation of titer (TU/mL)
0	9.41038e+06	712255
200	1.00638e+07	289046
400	1.01224e+07	53152.9
600	8.71954e+06	262925
800	8.05454e+06	1.11245e+06
1000	7.83363e+06	370368
Metadata for Fig 7D
Pump speed (mL/min)	Exposure time (min)	Realtive titer to ctrl
19.5	10	1.03769
78.2	10	1.1181
19.5	30	1.01435
78.2	30	0.82673
02. Statistics
Statistics for Fig 7A
Aquired with SigmaPlot 14.5
Method	One Way Analysis of Variance (13.11.2020 13:05:44)
Data source: F&T cycles replicate mean in Virus Stability Study - Statistics
Group Name	Sample name	N	Missing	Mean	Std Dev	SEM
Row 1	1x freeze & thaw (reference sample)	3	0	10200000	1210000	698594
Row 2	2x freeze & thaw	3	0	11100000	396000	228631
Row 3	3x freeze & thaw	3	0	10300000	398000	229785
Row 4	4x freeze & thaw	3	0	8680000	2390000	1.37987e+06
Source of Variation	DF	SS	MS	F	P
Between Groups	3	9188000000000	3063000000000	1.635	0.257
Residual	8	14980000000000	1873000000000
Total	11	24170000000000
The differences in the mean values among the treatment groups are not great enough to exclude the possibility that the difference is due to random sampling variability; there is not a statistically significant difference (P = 0,257).
Power of performed test with alpha = 0,050: 0,132
The power of the performed test (0,132) is below the desired power of 0,800.
Less than desired power indicates you are less likely to detect a difference when one actually exists. Negative results should be interpreted cautiously.
Statistics for Fig 7B
Aquired with SigmaPlot 14.5
Method	One Way Analysis of Variance (03.12.2020 00:18:46)
Data source: Temperature exposure replicate mean in Virus Stability Study - Statistics
Group Name	Sample name	N	Missing	Mean	Std Dev	SEM
Row 1	Control (freshly thawed lentivirus sample)	3	0	11100000	396000	228631
Row 2	4 °C, 24 h	3	0	9380000	536000	309460
Row 3	4 °C, 48 h	3	0	9360000	1570000	906440
Row 4	4 °C, 72 h	3	0	9350000	548000	316388
Row 5	22 °C, 24 h	3	0	8120000	1150000	663953
Row 6	22 °C, 48 h	3	0	6700000	1210000	698594
Row 7	22 °C, 72 h	3	0	4300000	897000	517883
Row 8	37 °C, 24h	3	0	4260000	550000	317543
Row 9	37 °C, 48h	3	0	550000	63800	36834.9
Row 10	37 °C, 72h	3	0	56000	49900	28809.8
Source of Variation	DF	SS	MS	F	P
Between Groups	9	404600000000000	44960000000000	63.235	<0,001
Residual	20	14220000000000	710958545000
Total	29	418800000000000
The differences in the mean values among the treatment groups are greater than would be expected by chance; there is a statistically significant difference (P = <0,001).
Power of performed test with alpha = 0,050: 1,000
Multiple Comparisons versus Control Group (Holm-Sidak method):
Overall significance level = 0,05
Comparisons for factor:
Comparison	Diff of Means	t	P	P<0,050
Row 1 vs. Row 10	11044000	16.042	<0,001	Yes
Row 1 vs. Row 9	10550000	15.324	<0,001	Yes
Row 1 vs. Row 8	6840000	9.935	<0,001	Yes
Row 1 vs. Row 7	6800000	9.877	<0,001	Yes
Row 1 vs. Row 6	4400000	6.391	<0,001	Yes
Row 1 vs. Row 5	2980000	4.329	0.001	Yes
Row 1 vs. Row 4	1750000	2.542	0.057	No
Row 1 vs. Row 3	1740000	2.527	0.04	Yes
Row 1 vs. Row 2	1720000	2.498	0.021	Yes
Statistics for Fig 7C
Aquired with SigmaPlot 14.5
Method	One Way Analysis of Variance (13.11.2020 12:46:39)
Data source: Salt exposure replicate mean in Virus Stability Study - Statistics
Group Name	Sample name	N	Missing	Mean	Std Dev	SEM
Row 1	0 mM NaCl	3	0	9410000	712000	411073
Row 2	200 mM NaCl	3	0	10100000	289000	166854
Row 3	400 mM NaCl	3	0	10100000	53200	30715
Row 4	600 mM NaCl	3	0	8720000	263000	151843
Row 5	800 mM NaCl	3	0	8050000	1110000	640859
Row 6	1 M NaCl	3	0	7830000	370000	213620
Source of Variation	DF	SS	MS	F	P
Between Groups	5	14790000000000	2958000000000	8.738	0.001
Residual	12	4063000000000	3.38577e+11
Total	17	18850000000000
The differences in the mean values among the treatment groups are greater than would be expected by chance; there is a statistically significant difference (P = 0,001).
Power of performed test with alpha = 0,050: 0,982
Multiple Comparisons versus Control Group (Holm-Sidak method):
Overall significance level = 0,05
Comparisons for factor:
Comparison	Diff of Means	t	P	P<0,050
Row 1 vs. Row 6	1580000	3.326	0.03	Yes
Row 1 vs. Row 5	1360000	2.863	0.056	No
Row 1 vs. Row 2	690000	1.452	0.432	No
Row 1 vs. Row 3	690000	1.452	0.315	No
Row 1 vs. Row 4	690000	1.452	0.172	No
Statistics for Fig 7D
Aquired with SigmaPlot 14.5
Test for 10 min pumping
Method	One Way Analysis of Variance (13.11.2020 12:30:03)
Data source: Shear stress replicate mean in Virus Stability Study - Statistics
Group Name	Sample name	N	Missing	Mean	Std Dev	SEM
Row 1	Control sample	3	0	9570000	1050000	606218
Row 2	10 min at 19.5 mL/min	3	0	9930000	203000	117202
Row 3	10 min at 78.2 mL/min	3	0	10700000	408000	235559
Source of Variation	DF	SS	MS	F	P
Between Groups	2	1999000000000	999700000000	2.289	0.182
Residual	6	2620000000000	4.36724e+11
Total	8	4620000000000
The differences in the mean values among the treatment groups are not great enough to exclude the possibility that the difference is due to random sampling variability; there is not a statistically significant difference (P = 0,182).
Power of performed test with alpha = 0,050: 0,187
The power of the performed test (0,187) is below the desired power of 0,800.
Less than desired power indicates you are less likely to detect a difference when one actually exists. Negative results should be interpreted cautiously.
Test for 30 min pumping
Method	One Way Analysis of Variance (13.11.2020 12:38:41)
Data source: Shear stress replicate mean in Virus Stability Study - Statistics
Group Name	Sample name	N	Missing	Mean	Std Dev	SEM
Row 1	Control sample	3	0	11700000	421000	243064
Row 2	30 min at 19.5 mL/min	3	0	11900000	365000	210733
Row 3	30 min at 78.2 mL/min	3	0	9670000	465000	268468
Source of Variation	DF	SS	MS	F	P
Between Groups	2	9134000000000	4567000000000	26.013	0.001
Residual	6	1053000000000	1.75564e+11
Total	8	10190000000000
The differences in the mean values among the treatment groups are greater than would be expected by chance; there is a statistically significant difference (P = 0,001).
Power of performed test with alpha = 0,050: 0,998
Multiple Comparisons versus Control Group (Holm-Sidak method):
Overall significance level = 0,05
Comparisons for factor:
Comparison	Diff of Means	t	P	P<0,050
Row 1 vs. Row 3	2030000	5.934	0.002	Yes
Row 1 vs. Row 2	200000	0.585	0.58	No
03. Raw data
Raw data of Fig 7A
"Rep" = Replicate
Sample Name	Dilution Factor	Normalized positive area (%)	Confluence at time of transduction (%)	Number of cells at time of transduction	Infective titer for all cells (TU/mL)
1x freeze&thaw, Rep.1	125	63.0406	7.56162	5748.38	9.05953e+06
1x freeze&thaw, Rep.2	125	58.3229	9.72748	6972.03	1.01657e+07
1x freeze&thaw, Rep.3	125	60.9505	10.7085	7526.29	1.14683e+07
2x freeze&thaw, Rep.1	125	59.7322	10.0333	7144.79	1.06694e+07
2x freeze&thaw, Rep.2	125	60.1381	10.8544	7608.68	1.14393e+07
2x freeze&thaw, Rep.3	125	59.7081	10.6814	7510.99	1.12117e+07
3x freeze&thaw, Rep.1	125	58.2619	10.4812	7397.84	1.07753e+07
3x freeze&thaw, Rep.2	125	57.5435	10.0183	7136.32	1.02662e+07
3x freeze&thaw, Rep.3	125	57.877	9.60862	6904.87	9.99084e+06
4x freeze&thaw, Rep.1	125	58.6322	9.53103	6861.04	1.0057e+07
4x freeze&thaw, Rep.2	125	56.7855	9.91408	7077.45	1.00474e+07
4x freeze&thaw, Rep.3	125	41.1032	7.58618	5762.26	5.92118e+06
Raw data of Fig 7B
"Rep" = Replicate
"RT" = Room temperature
Sample Name	Dilution Factor	Normalized positive area (%)	Confluence at time of transduction (%)	Number of cells at time of transduction	Infective titer for all cells (TU/mL)
Control sample Rep.1	125	59.7322	10.0333	7144.79	1.06694e+07
Control sample Rep.2	125	60.1381	10.8544	7608.68	1.14393e+07
Control sample Rep.3	125	59.7081	10.6814	7510.99	1.12117e+07
4 °C, 24 h, Rep.1	125	55.111	10.0277	7141.65	9.8396e+06
4 °C, 24 h, Rep.2	125	55.7705	9.4708	6827.01	9.51864e+06
4 °C, 24 h, Rep.3	125	53.8746	8.94378	6529.26	8.79403e+06
4 °C, 48 h, Rep.1	125	54.831	7.51269	5720.74	7.84185e+06
4 °C, 48 h, Rep.2	125	56.5214	8.99637	6558.97	9.26806e+06
4 °C, 48 h, Rep.3	125	57.2294	10.9575	7666.94	1.09694e+07
4 °C, 72 h, Rep.1	125	51.248	9.94215	7093.31	9.08794e+06
4 °C, 72 h, Rep.2	125	57.8119	9.61491	6908.43	9.98474e+06
4 °C, 72 h, Rep.3	125	54.6218	9.03982	6583.52	8.99009e+06
RT, 24 h, Rep.1	125	49.9777	10.6046	7467.6	9.33033e+06
RT, 24 h, Rep.2	125	48.8442	8.97011	6544.14	7.99107e+06
RT, 24 h, Rep.3	125	44.4728	8.58188	6324.79	7.03204e+06
RT, 48 h, Rep.1	125	39.8632	9.78367	7003.77	6.97982e+06
RT, 48 h, Rep.2	125	42.1395	10.3803	7340.85	7.7335e+06
RT, 48 h, Rep.3	125	32.5582	9.07237	6601.91	5.37365e+06
RT, 72 h, Rep.1	25	68.8563	23.269	14622.6	5.03429e+06
RT, 72 h, Rep.2	25	62.9936	22.9933	14466.9	4.5566e+06
RT, 72 h, Rep.3	25	58.1197	17.4744	11348.8	3.29795e+06
37 °C, 24 h, Rep.1	25	63.2373	24.335	15224.9	4.8139e+06
37 °C, 24 h, Rep.2	25	60.3602	22.2712	14058.9	4.24298e+06
37 °C, 24 h, Rep.3	25	57.7767	20.1393	12854.4	3.71342e+06
37 °C, 48 h, Rep.1	5	43.3968	19.6606	12584	546104
37 °C, 48 h, Rep.2	5	40.4742	18.7335	12060.2	488126
37 °C, 48 h, Rep.3	5	44.6096	21.8088	13797.6	615506
37 °C, 72 h, Rep.1	5	2.37138	20.5736	13099.8	31064.6
37 °C, 72 h, Rep.2	5	7.24735	25.0869	15649.7	113419
37 °C, 72 h, Rep.3	5	1.79194	20.5686	13097	23468.9
Raw data of Fig 7C
"Rep" = Replicate
Sample Name	Dilution Factor	Normalized positive area (%)	Confluence at time of transduction (%)	Number of cells at time of transduction	Infective titer for all cells (TU/mL)
NaCl 0 M, Rep. 1	125	56.582	7.94493	5964.94	8.43771e+06
NaCl 0 M, Rep. 2	125	58.96	9.54333	6867.99	1.01234e+07
NaCl 0 M, Rep. 3	125	56.9328	9.41233	6793.98	9.67e+06
NaCl 200 mM,Rep. 1	120	57.4065	10.1445	7207.64	9.93037e+06
NaCl 200 mM,Rep. 2	120	55.2844	10.4549	7382.98	9.79593e+06
NaCl 200 mM,Rep. 3	120	53.0752	11.9287	8215.66	1.04652e+07
NaCl 400 mM,Rep. 1	120	55.5504	10.9247	7648.43	1.0197e+07
NaCl 400 mM,Rep. 2	120	55.3857	10.8052	7580.93	1.0077e+07
NaCl 400 mM,Rep. 3	120	55.3985	10.8236	7591.32	1.00931e+07
NaCl 600 mM,Rep. 1	120	53.7808	9.79318	7009.15	9.04699e+06
NaCl 600 mM,Rep. 2	120	51.5604	9.84311	7037.35	8.70838e+06
NaCl 600 mM,Rep. 3	120	51.3106	9.46518	6823.84	8.40325e+06
NaCl 800 mM,Rep. 1	120	45.3433	7.93185	5957.55	6.48324e+06
NaCl 800 mM,Rep. 2	120	53.5188	9.6622	6935.15	8.90785e+06
NaCl 800 mM,Rep. 3	120	52.4927	9.71201	6963.29	8.77252e+06
NaCl 1000 mM,Rep. 1	100	52.7579	10.8567	7610.03	8.02979e+06
NaCl 1000 mM,Rep. 2	100	50.4952	10.2075	7243.21	7.31495e+06
NaCl 1000 mM,Rep. 3	100	48.2187	12.3567	8457.44	8.15614e+06
Raw data of Fig 7D
"Rep" = Replicate
Sample Name	Dilution Factor	Normalized positive area (%)	Confluence at time of transduction (%)	Number of cells at time of transduction	Infective titer for all cells (TU/mL)
10 min control, Rep.1	125	57.6867	10.5788	7453.01	1.07485e+07
10 min control, Rep.2	125	56.7349	9.56463	6880.02	9.75843e+06
10 min control, Rep.3	125	46.0424	10.0087	7130.9	8.20809e+06
19.5 mL/min, 10 min, Rep.1	125	52.4752	10.6626	7500.37	9.83959e+06
19.5 mL/min, 10 min, Rep.2	125	55.2527	9.87149	7053.39	9.74296e+06
19.5 mL/min, 10 min, Rep.3	125	54.5579	10.6427	7489.1	1.02147e+07
78.2 mL/min, 10 min, Rep.1	125	56.3926	10.4876	7401.45	1.04347e+07
78.2 mL/min, 10 min, Rep.2	125	58.3548	11.0703	7730.67	1.1278e+07
78.2 mL/min, 10 min, Rep.3	125	54.0459	11.0025	7692.41	1.03936e+07
30 min control, Rep.1	125	54.5273	13.044	8845.77	1.20584e+07
30 min control, Rep.2	125	52.3817	13.5012	9104.06	1.19222e+07
30 min control, Rep.3	125	55.7507	11.4907	7968.2	1.11058e+07
19.5 mL/min, 30 min, Rep.1	125	54.3499	12.1894	8362.93	1.13631e+07
19.5 mL/min, 30 min, Rep.2	125	54.6618	12.9311	8781.97	1.2001e+07
19.5 mL/min, 30 min, Rep.3	125	56.3539	12.747	8677.99	1.2226e+07
78.2 mL/min, 30 min, Rep.1	125	63.3302	7.74585	5852.46	9.26593e+06
78.2 mL/min, 30 min, Rep.2	125	54.8072	9.5555	6874.86	9.4198e+06
78.2 mL/min, 30 min, Rep.3	125	56.8605	10.2385	7260.75	1.03212e+07
Pump speed (mL/min)	Exposure time (min)	Mean titer (TU/mL)	Standard deviation of titer (TU/mL)	Realtive titre to control sample	Comments
none	10	9.57167e+06	1.04548e+06	1	control sample, was kept for 10 min at room tempterature
19.5	10	9.93243e+06	203484	1.03769
78.2	10	1.07021e+07	407597	1.1181
none	30	1.16955e+07	420634	1	control sample, was kept for 30 min at room tempterature
19.5	30	1.18633e+07	365452	1.01435
78.2	30	9.66899e+06	465465	0.82673

## Sheet: Table 1
Data for Table 1
01. Raw data
Inter-assay precision
Assay matrix for intermediate precision (inter-assay)
Run	Week	Technician	WCB vial
1	1	A	A
2	2	A	B
3	3	B	C
Dilution Factor	FabFluor-488 area/ confluence area (%)			Mean FabFluor-488 area/confluence area (%)	Standard deviation of FabFluor-488 area/confluence area (%)	CV (%)	Z' factor
2	136.93	110.233	112.744	119.969	14.7423	12.2884	0.575732
4	105.597	98.4127	106.571	103.527	4.45569	4.30389	0.809384
8	97.8875	90.2819	96.0786	94.7493	3.97319	4.19337	0.806969
16	89.793	83.9632	89.5324	87.7629	3.29316	3.75234	0.814967
32	81.9655	78.7169	79.1382	79.9402	1.76653	2.20982	0.854803
64	70.7198	70.7341	67.8356	69.7632	1.66935	2.39288	0.837476
128	61.7488	61.8283	56.5986	60.0586	2.99671	4.98964	0.742854
256	50.0116	52.4387	44.1148	48.855	4.28079	8.76224	0.601246
512	29.4055	38.4144	25.8767	31.2322	6.46539	20.701	0.147424
1024	17.5862	25.8824	16.9661	20.1449	4.97852	24.7135	-0.117575
Matrix	0.161577	3.66094	0.0970087	1.30651	2.03926
Intra-assay precision
Dilution factor	Replicate number	Normalized positive area (%)
16	1	72.1346
16	2	78.9462
16	3	75.6975
16	4	78.3666
16	5	76.2711
16	6	74.2826
16	7	70.5649
16	8	77.79
16	9	75.8194
16	10	74.5898
128	1	37.1409
128	2	36.4696
128	3	48.8947
128	4	44.215
128	5	40.0733
128	6	44.191
128	7	44.0812
128	8	38.1073
128	9	39.1125
128	10	37.518
512	1	19.2398
512	2	18.311
512	3	20.9368
512	4	22.7166
512	5	21.9536
512	6	22.1917
512	7	23.1713
512	8	20.0882
512	9	21.839
512	10	17.4133
Dilution Factor	Mean FabFluor-488 area/confluence area (%)	Standard deviation of FabFluor-488 area/confluence area (%)	CV (%)	Z' factor
16	75.4463	2.53055	3.3541	0.899377
128	40.9803	3.90723	9.53441	0.713968
512	20.7861	1.85108	8.90538	0.732839
Matrix	0.0422943	0.114923
